# Supplementary material for: Enzyme Immobilisation on Cellulose via Bifunctional Reactive Dyes: A Simple Route to Textile-Based Biocatalysts
Source: Polymers (Basel). 2026 May 15;18(10):1205. doi: 10.3390/polym18101205 (PMC13210665; doi:10.3390/polym18101205)
Supplement: Supplementary file 1 [file polymers-18-01205-s001.zip]

Archive with 1 entries (1 files):
- polymers-4300682-supplementary.pdf
